# Supplementary material for: Depletion of DNA Polymerase Theta Inhibits Tumor Growth and Promotes Genome Instability through the cGAS-STING-ISG Pathway in Esophageal Squamous Cell Carcinoma
Source: Cancers (Basel). 2021 Jun 26;13(13):3204. doi: 10.3390/cancers13133204 (PMC8268317; doi:10.3390/cancers13133204)
Supplement: Supplementary file 1 [file cancers-13-03204-s001.zip]

Archive with 1 entries (1 files):
- cancers-1228178-supplementary.pdf
